# Supplementary material for: Latency Trend Analysis as a Guide to Screening Malignancy Survivors for Second Primary Thyroid Cancer
Source: Biomedicines. 2022 Aug 16;10(8):1984. doi: 10.3390/biomedicines10081984 (PMC9406053; doi:10.3390/biomedicines10081984)
Supplement: Supplementary file 1 [file biomedicines-10-01984-s001.zip]

Archive with 1 entries (1 files):
- biomedicines-1842233-supplementary.pdf
